# Supplementary material for: Application of machine learning for identification of heterotic groups in sunflower through combined approach of phenotyping, genotyping and protein profiling
Source: Sci Rep. 2024 Mar 27;14:7333. doi: 10.1038/s41598-024-58049-z (PMC10973396; doi:10.1038/s41598-024-58049-z)
Supplement: Supplementary file 1 — Supplementary Information 1. [file 41598_2024_58049_MOESM1_ESM.xlsx]

## Sheet: Sheet1
Table S1: Mean data of nine morphological parameters in two years; Genotypic data of 40 SSR markers and SDS page data from biochemical analysis
	Mean Values during 2015 & 2016 of nine morphological parameters											SSR-Data
											ORS-811		ORS-366		ORS-769		ORS-1085	ORS-307		ORS-1024		ORS-613		ORS-453	ORS-1068			ORS-1088	ORS-605	ORS-543	ORS-371	ORS-1053	ORS-882		ORS-617	ORS-857	ORS-752	ORS-924		ORS-337	ORS-533	ORS-608	ORS-1256	ORS-400	ORS-700	ORS-830		ORS-599	ORS-795
											M1= 109bp	M2= 156bp	M1=187	M2=207	M1	M2		M1	M2	M1=230	M2=350	M1=230bp	M2=400bp		M1= 305	M2= 325	M3=366		M1=200	M1= 250	M1=255	M1=253	M1=159	M2=173	M3=254	M1=200	M1=210	M1=302	M2=340	M1=186	M1=160	M1=273	M1=119	M1=420		M1=216	M2=474	M1=230	M1-300
Genotypes	Source	DFI	DFC	PH	SC	HD	Leaes	LA	HSW	SYP	ORS-811-M1	ORS-811-M2	ORS-366-M1	ORS-366-M2	ORS-769-M1	ORS-769-M2	ORS-1085	ORS-307-M1	ORS-307-M2	ORS-1024-M1	ORS-1024-M2	ORS-613-M1	ORS-613-M2	ORS-453	ORS-1068-M1	ORS-1068-M2	ORS-1068-M3	ORS-1088	ORS-605	ORS-543	ORS-371	ORS-1053	ors-882-M1	ORS-882-M2	ORS-617	ORS-857	ORS-752	ORS-924-M1	ORS-924-M2	ORS-337	ORS-533	ORS-608	ORS-1256	ORS-400	ORS-700	ORS-830-M1	ORS-830-M2	ORS-599	ORS-795
CMS-HAP-12	NARC, Islamabad	84	96.5	223.75	28.38	14.925	41.4	246.735	4.495	43.257	0	1	1	1	1	1	1	1	1	0	1	1	0	0	1	0	0	1	1	1	1	1	1	1	0	1	0	1	1	1	1	0	1	1	0	0	1	0	1
CMS-HAP-03	NARC, Islamabad	76	85	191.6	33.935	17.65	31.3	158.395	4.4825	63.759	1	0	1	0	0	0	1	0	1	0	0	0	1	1	1	0	0	1	1	1	1	1	1	1	0	0	0	1	0	1	1	1	1	1	0	1	0	0	1
CMS-HAP-101	NARC, Islamabad	75.5	91	187	26.7	17.3	33.5	156.87	7.142	42.095	1	0	1	0	0	0	1	0	1	0	0	1	1	1	0	1	0	1	1	1	1	0	1	0	1	0	0	1	0	1	1	1	1	1	0	1	0	0	1
CMS-HAP-54	NARC, Islamabad	76.5	87.5	211.9	24.8	18	32.4	256.705	5.198	63.423	1	1	1	0	0	1	0	1	0	1	1	0	1	0	0	0	1	1	1	1	1	0	1	1	0	0	1	1	0	1	1	1	1	1	0	1	0	0	1
CMS-HAP-103	NARC, Islamabad	75	84	196.9	31.05	17.85	32.9	158.6	4.865	38.408	1	0	0	1	0	0	1	1	0	1	0	1	1	1	1	0	0	1	1	1	1	0	1	1	0	0	0	1	0	1	1	1	1	1	0	1	0	0	1
CMS-HAP-24	NARC, Islamabad	73	79	146	31	15.8	33.6	166.54	5.074	41.675	1	0	1	0	1	0	1	1	0	1	1	0	0	0	1	0	0	1	1	1	1	0	1	0	0	1	0	1	0	1	1	1	1	1	0	1	0	0	1
CMS-HAP-99	NARC, Islamabad	79	87	193	34.85	16.2	36	261.785	5.411	45.508	1	1	1	1	1	1	1	0	1	0	1	1	0	1	1	0	0	1	1	1	1	1	1	1	0	0	1	1	0	1	1	1	1	1	0	1	0	0	1
CMS-HAP-112	NARC, Islamabad	79.5	87.5	192.6	32.95	17.1	33.5	170.855	4.909	61.4425	1	0	1	0	0	0	1	0	1	0	0	0	0	1	1	0	0	1	1	1	1	0	1	1	0	0	0	1	0	1	1	1	1	1	0	1	0	0	1
CMS-HAP-111	NARC, Islamabad	80	93	186.2	35.3	17.35	29.5	269.98	4.44	46.456	1	0	1	0	0	1	1	0	1	0	1	0	1	1	0	0	0	1	1	0	1	0	1	1	0	0	0	1	0	1	1	1	1	1	0	1	0	0	1
CMS-HAP-25	NARC, Islamabad	77	84	129.9	33.95	17.4	25.7	225.3	5.6375	56.027	1	0	0	1	0	0	0	1	0	1	1	0	1	1	1	0	1	1	1	1	1	0	1	1	0	0	0	1	0	1	1	1	1	1	0	1	0	0	1
CMS-HAP-10	NARC, Islamabad	76	90.5	170.2	32.5	18.5	29.9	190.22	6.0215	40.6835	1	0	1	0	0	1	1	0	0	1	0	1	0	0	0	0	0	1	1	1	1	0	1	1	1	0	0	1	0	1	1	1	1	1	0	1	0	0	1
CMS-HAP-114	NARC, Islamabad	79	84.5	166	25.2	15.3	31.475	188.105	5.445	32.2955	1	0	1	0	1	1	0	0	1	1	1	0	1	1	1	0	0	1	1	1	1	0	1	1	0	0	0	1	0	1	1	1	1	1	0	1	0	0	1
CMS-HAP-115	NARC, Islamabad	73	80.5	124.3	33.51	17.45	26.1	207.225	5.1415	28.6065	1	0	1	0	0	0	1	1	0	1	1	0	1	0	0	1	1	1	1	1	1	0	1	0	0	0	0	1	0	1	1	1	1	1	0	1	0	0	1
CMS-HAP-56	NARC, Islamabad	77	86	129.2	21.58	16.15	28.5	136.925	6.564	39.7905	1	0	1	0	0	0	1	1	0	1	1	0	1	1	1	0	0	1	1	1	1	0	1	1	0	0	0	1	0	1	1	1	1	1	0	1	0	0	1
CMS-HAP-110	NARC, Islamabad	76.5	83	184.15	27.625	18.675	34	160.035	6.7205	59.277	1	0	1	0	0	0	0	1	0	0	0	1	1	1	1	0	0	1	1	1	1	0	1	1	0	0	0	1	0	1	1	1	1	1	0	1	0	0	1
CMS-HAP-125	NARC, Islamabad	75	82.5	169.3	35.45	15.85	28.4	206.665	5.635	36.359	1	0	1	0	0	0	1	1	0	1	1	0	1	1	1	0	0	1	1	1	1	0	1	1	0	0	0	1	0	1	1	1	1	1	0	1	0	0	1
CMS-HAP-118	NARC, Islamabad	78.5	88.5	180.1	34.05	19.6	33.3	210.745	7.4575	27.4395	0	0	0	1	1	0	1	0	1	0	0	0	1	1	1	0	0	1	0	1	1	0	1	1	0	0	0	1	0	1	1	1	1	1	0	1	0	0	1
CMS-HAP-116	NARC, Islamabad	79.5	87.5	183.5	34.845	19.095	32	206.298	5.07	39.601	0	0	1	0	0	0	0	1	0	1	1	0	0	1	1	0	0	1	1	1	1	0	1	0	1	1	0	1	0	1	1	1	1	1	0	1	0	0	1
CMS-HAP-121	NARC, Islamabad	79	86.5	174.4	29.9	17.8	28.6	265.665	7.033	43.9505	1	0	1	0	0	0	0	0	1	1	1	0	1	0	1	0	0	1	0	1	1	0	1	1	0	0	0	1	0	1	1	1	1	1	0	1	0	0	1
CMS-HAP-117	NARC, Islamabad	79	85	182	27.7	16	30	252.26	6.8105	36.994	0	0	1	0	0	0	0	1	0	0	0	1	1	1	1	0	0	1	0	1	1	1	1	1	0	0	1	1	0	1	1	1	1	1	0	1	0	0	1
CMS-HAP-122	NARC, Islamabad	81	88	167.9	34.9	16.8	31.9	224.615	4.773	37.652	1	0	1	0	0	0	0	1	0	0	0	1	1	0	0	0	1	1	1	1	1	0	1	1	0	0	0	1	0	1	1	1	1	1	0	1	0	0	1
CMS-HAP-120	NARC, Islamabad	72	80.5	116	28.785	16.465	23.865	166.465	4.973	37.189	0	1	1	0	1	0	0	0	1	0	0	0	1	1	1	0	1	1	1	1	1	1	1	1	0	0	1	1	0	1	1	1	1	1	0	1	0	0	1
CMS-HAP-123	NARC, Islamabad	77.5	84.5	198.45	34.075	16.5	33.7	264.595	7.365	38.563	0	1	0	1	0	0	0	1	0	1	1	1	1	1	1	0	1	1	1	1	1	0	1	1	0	0	0	1	0	1	1	1	1	1	0	1	0	0	1
CMS-HAP-102	NARC, Islamabad	70	74	171.75	25.15	16.55	27.65	234.554	4.951	39.344	1	0	1	0	0	0	1	1	0	1	1	0	1	1	0	1	0	1	1	1	1	0	1	1	0	1	0	1	0	1	1	1	1	1	0	1	0	0	1
CMS-HAP-08	NARC, Islamabad	76.5	85	160.4	34.24	14.65	35.55	169.538	5.8325	40.258	0	1	0	1	0	1	0	1	0	1	0	1	0	0	0	0	1	1	1	1	1	0	1	1	0	0	0	1	0	1	1	1	1	1	0	1	0	0	1
CMS-HAP-119	NARC, Islamabad	78	84	139.1	23.1	15.7	29.8	214.115	4.85	41.787	1	0	1	0	0	0	1	1	0	0	0	0	1	1	1	0	0	1	1	1	1	0	1	1	0	0	0	1	0	1	1	1	1	1	0	1	0	0	1
HAP-12	NARC, Islamabad	75	86	191.4	34	14.85	29.9	151.815	5.06	34.2495	1	0	0	1	1	0	1	1	0	1	1	1	1	1	1	0	1	1	1	0	1	1	1	1	0	0	0	1	0	1	1	1	1	1	0	1	0	0	1
HAP-56	NARC, Islamabad	76.5	87.5	188.4	33.235	16.35	31.6	183.625	4.7785	39.482	1	0	1	1	1	1	1	1	1	1	0	1	0	0	1	0	0	1	1	1	1	0	1	1	0	0	0	1	0	1	1	1	1	1	0	1	0	0	1
HAP-101	NARC, Islamabad	75.5	88.5	177.3	20.8	16.35	30.4	138.11	5.139	41.319	0	0	1	0	0	0	1	0	1	1	1	1	1	1	1	0	0	1	1	1	1	1	1	1	0	0	0	1	0	1	1	1	1	1	0	1	0	0	1
HAP-54	NARC, Islamabad	77	88	202.45	26.2	15.65	34.2	269.095	5.902	44.8487	1	0	1	0	0	1	1	0	1	1	1	0	1	1	1	0	0	1	1	1	1	0	1	1	0	0	0	1	0	1	1	1	1	1	0	1	0	0	1
HAP-103	NARC, Islamabad	75.5	86	211.3	34.28	16.05	32.4	167.04	5.5005	46.8127	1	0	1	0	1	0	1	1	0	0	0	1	1	1	1	0	0	1	1	1	1	0	1	1	0	0	1	1	0	1	1	1	1	1	0	1	0	0	1
HAP-24	NARC, Islamabad	73.5	82.5	135.4	29.7	14.6	32.4	159.17	5.4665	39.915	0	1	1	0	0	1	1	1	0	0	0	0	1	1	0	0	1	1	1	1	1	0	1	1	0	0	0	1	0	1	1	1	1	1	0	1	0	0	1
HAP-110	NARC, Islamabad	75.5	87.5	196.1	34.1	16	36.9	206.14	5.815	42.555	1	0	0	0	1	0	1	1	0	0	0	0	0	1	1	0	0	1	0	1	1	0	1	1	0	0	0	1	0	1	1	1	1	1	0	1	0	0	1
HAP-112	NARC, Islamabad	79.5	85.5	183.7	34.75	16.6	33.9	155.645	4.682	35.362	1	0	1	0	0	0	1	1	0	1	1	0	1	1	1	0	0	1	1	0	1	1	1	1	0	0	0	1	0	1	1	1	1	1	0	1	0	0	1
HAP-25	NARC, Islamabad	83	95	185.1	35.15	15.3	29.3	201.18	3.71	42.7	0	1	1	0	0	1	1	0	1	1	1	0	1	1	1	0	0	1	1	1	1	0	1	1	0	0	0	1	0	1	1	1	1	1	0	1	0	0	1
HAP-102	NARC, Islamabad	73.5	80	146.7	32.6	16.3	28.4	148.583	4.573	39.446	0	1	1	0	0	1	1	1	0	1	1	0	0	1	1	0	1	1	1	1	1	0	1	1	0	0	1	1	0	1	1	1	1	1	0	1	0	0	1
HAP-10	NARC, Islamabad	76.5	82.5	197.5	36.85	20.85	30.5	155.245	5.7555	42.0465	1	0	0	1	1	0	1	0	1	0	1	0	1	1	1	0	0	1	1	1	1	0	1	1	0	0	0	1	0	1	1	1	1	1	0	1	0	0	1
HAP-114	NARC, Islamabad	77.5	85	152	27.035	14.1	27.4	174.38	4.478	37.306	1	1	1	1	1	1	1	1	1	1	1	0	0	0	1	0	0	1	1	1	1	0	1	1	0	0	1	1	0	1	1	1	1	1	0	1	0	0	1
HAP-116	NARC, Islamabad	74	89	159	21.39	16.6	29.9	186.615	4.77	45.1865	1	0	1	0	0	1	1	0	1	0	1	0	1	1	1	0	1	1	0	1	1	0	1	1	0	0	0	1	0	1	1	1	1	1	0	1	0	0	1
HAP-123	NARC, Islamabad	79	86	162.8	32.2	15.5	30.5	196.405	5.29	35.502	1	0	0	1	1	0	1	1	0	0	0	1	1	1	1	0	0	1	1	1	1	0	1	1	0	0	0	1	0	1	1	1	1	1	0	1	0	0	1
HAP-111	NARC, Islamabad	81	88.5	139.5	19.6	13.25	21.6	163.18	4.243	34.5235	1	0	1	0	0	1	1	0	1	0	1	0	1	1	0	0	0	1	0	1	1	0	1	1	0	0	0	1	0	1	1	1	1	1	0	1	0	0	1
HAP-99	NARC, Islamabad	76.5	84.5	156.1	28.55	13.9	27.3	154.435	4.839	31.4633	1	0	1	0	1	0	1	1	0	1	1	0	0	1	1	0	0	1	1	1	1	1	1	1	0	0	0	1	0	1	1	1	1	1	0	1	0	0	1
HAP-122	NARC, Islamabad	76	86	179.6	25	16.5	29.4	150.275	4.305	39.7165	1	0	1	0	0	1	1	0	1	0	1	1	0	0	0	0	0	1	0	1	1	0	1	1	1	0	0	1	0	1	1	1	1	1	0	1	0	0	1
HAP-120	NARC, Islamabad	74.5	89	219.15	25	20.6	35.4	187.62	3.82	39.72	1	0	1	0	1	0	0	0	1	0	0	0	1	1	1	0	0	1	1	1	1	0	1	1	0	0	0	1	0	1	1	1	1	1	0	1	0	0	1
HAP-03	NARC, Islamabad	77	86	148.605	21.95	18.35	30.8	160.675	5.003	41.772	1	0	0	1	1	1	1	1	1	1	1	0	0	0	1	0	0	1	1	1	1	0	1	1	0	0	0	1	0	1	1	1	1	1	0	1	0	0	1
HAP-08	NARC, Islamabad	73.5	85	183.78	33	14.35	33.45	237.225	5.356	39.97	0	1	0	1	1	0	1	1	0	1	0	1	1	1	1	0	0	1	1	0	1	0	1	0	1	0	0	1	0	1	1	1	1	1	0	0	0	0	1
RHP-74110	NARC, Islamabad	78.5	90	160.6	25.25	15.2	27.9	186.475	4.49	34.5483	1	0	1	0	1	0	1	1	0	0	0	0	1	1	0	1	0	1	1	1	1	0	1	0	0	0	0	1	0	1	1	0	1	1	0	0	0	0	1
RHP-73-1	NARC, Islamabad	81	92.5	170.2	20.85	10	30.1	193.83	2.92	25.105	1	0	1	0	0	1	1	0	1	0	1	0	1	0	1	0	0	1	1	0	1	0	1	0	0	0	0	1	0	1	1	0	1	1	0	0	0	0	1
RHP-46	NARC, Islamabad	86	98	181.3	23	14.55	34.1	225.21	4.633	34.713	1	0	1	1	0	0	1	0	1	1	1	0	1	1	0	1	0	1	1	1	1	0	1	0	0	0	0	1	0	1	1	0	1	1	0	0	0	0	1
RHP-72	NARC, Islamabad	87	98.5	146.25	22.1	11.125	28.3	158.075	3.03	39.8483	1	0	0	0	0	0	1	1	0	1	1	0	1	1	1	0	0	1	1	0	1	1	1	0	0	0	0	1	0	1	1	0	1	1	0	0	0	0	1
RHP-53	NARC, Islamabad	81.5	90	169	22.15	9.75	26.3	258.3	2.8775	30.2535	0	0	0	0	0	0	0	1	1	1	1	0	0	0	1	0	0	1	1	1	1	0	1	0	0	0	0	1	0	1	1	0	1	1	0	0	0	0	1
RHP-76	NARC, Islamabad	79	88.5	174	19.815	10.5	25.1	167.98	3.277	29.232	1	0	1	0	0	0	0	1	0	0	0	0	0	1	1	0	0	1	1	1	1	0	1	0	0	0	0	1	0	1	1	0	1	1	0	0	0	0	1
RHP-41	NARC, Islamabad	88	96.5	189.5	21.05	11	32.2	243.635	3.592	25.9107	1	0	0	1	0	1	1	1	0	1	1	1	1	1	0	0	0	1	1	1	1	0	1	0	0	0	0	1	0	1	1	0	1	1	0	0	0	0	1
RHP-81	NARC, Islamabad	88.5	103	142.15	20.3	11.2	27.425	212.765	3.0875	27.2546	0	1	0	1	1	0	0	1	0	1	1	0	1	1	1	0	0	1	1	1	1	0	1	0	0	0	0	1	0	1	1	0	1	1	0	0	0	0	1
RHP-69	NARC, Islamabad	85	97	159.2	25.15	9.7	31.3	153.065	3.425	25.517	1	0	1	0	0	1	1	0	1	0	0	0	1	0	0	1	0	1	1	1	1	0	1	0	0	0	0	1	0	1	1	0	1	1	0	0	0	0	1
RHP-38	NARC, Islamabad	79	85.5	165.2	26.6	10.35	29.4	153.99	4.469	31.5013	0	1	0	1	0	0	1	1	0	0	0	0	0	1	1	0	0	1	1	1	1	0	1	0	0	0	0	1	0	1	1	0	1	1	0	0	0	0	1
RHP-77	NARC, Islamabad	84	92	170	19.9	10.95	26	160.295	4.113	29.2765	1	0	1	0	1	0	1	0	1	0	1	1	0	1	0	0	1	1	1	1	1	0	1	0	0	0	0	1	0	1	1	0	1	1	0	0	0	0	1
RHP-82	NARC, Islamabad	89.5	105	165	21.25	10.6	23.9	148.005	3.9425	29.59	1	0	1	0	0	0	0	1	1	0	1	1	0	1	0	0	0	1	1	1	1	0	1	0	0	0	0	1	0	1	1	0	1	1	0	0	0	0	1
RHP-42	NARC, Islamabad	84.5	91.5	153	20.62	9.35	24.7	157.665	2.755	28.9083	1	0	0	1	0	0	0	1	0	1	0	1	0	1	0	0	0	1	1	1	1	0	1	0	0	0	0	1	0	1	1	0	1	1	0	0	0	0	1
RHP-73	NARC, Islamabad	77	93.5	149	27.25	9.8	29.05	149.145	2.8275	30.8813	0	1	1	0	1	0	1	1	0	0	0	0	1	1	0	0	0	1	1	1	1	0	1	0	0	0	0	1	0	1	1	0	1	1	0	0	0	0	1
RHP-74DN	NARC, Islamabad	77	89	192	25.2	11.75	31.3	168.51	4.298	30.045	0	0	0	0	0	0	1	1	0	1	1	1	1	0	0	0	0	1	0	1	1	0	1	0	0	0	0	1	0	1	1	0	1	1	0	0	0	0	1
RHP-7485	NARC, Islamabad	95.5	109.5	187	21.1	11.55	38.925	183.76	4.2775	29.2	0	0	0	0	0	0	0	1	1	1	0	0	0	0	1	0	0	1	1	1	1	0	1	0	0	0	0	1	0	1	1	0	1	1	0	0	0	0	1
RHP-7490	NARC, Islamabad	84.5	99.5	163.75	22.775	9.35	28.925	217.75	3.929	28.2185	0	0	0	0	0	0	1	1	0	1	1	1	1	1	1	0	0	1	1	1	1	0	1	0	0	0	0	1	0	1	1	0	1	1	0	0	0	0	1
RHP-7495	NARC, Islamabad	82	101	179.4	20.375	10.5	28.475	217.555	4.13125	28.878	1	0	1	0	1	0	1	0	1	1	1	0	1	0	1	0	0	1	1	1	1	0	1	0	0	0	0	1	0	1	1	0	1	1	0	0	0	0	1
RHP-7498	NARC, Islamabad	81	99	181.25	24.865	10.375	33.525	152.625	5.435	28.5917	0	0	0	0	0	0	1	1	1	1	0	1	0	0	0	0	1	1	1	1	1	0	1	0	0	0	0	1	0	1	1	0	1	1	0	0	0	0	1
RHP-74100	NARC, Islamabad	84	94.5	167.9	23.045	9.325	29.2	151.425	3.965	29.6675	0	0	0	0	0	0	1	1	1	1	1	1	0	0	1	0	1	1	1	1	1	0	1	0	0	0	0	1	0	1	1	0	1	1	0	0	0	0	1
RHP-74105	NARC, Islamabad	88	105.5	180.75	22.635	11.3	33.25	180.075	4.264	29.5415	0	0	0	0	0	0	1	0	1	1	1	1	0	0	1	0	0	1	1	1	1	0	1	0	0	0	0	1	0	1	1	0	1	1	0	0	0	0	1
RHP-74107	NARC, Islamabad	87	96	174.9	23.725	10.2225	32.875	149.645	3.745	29.665	0	0	0	0	0	0	1	1	0	1	1	0	0	0	0	1	0	1	1	1	1	0	1	0	0	0	0	1	0	1	1	0	1	1	0	0	0	0	1
RHP-74108	NARC, Islamabad	87.5	95	164.5	22.875	10	29.9	164.91	4.4875	28.65	0	0	0	0	0	0	1	1	1	1	1	1	1	1	1	0	1	1	1	1	1	0	1	0	0	0	0	1	0	1	1	0	1	1	0	0	0	0	1
RHP-68	NARC, Islamabad	88	105.5	189.5	22.75	10.475	38.95	166.24	4.1515	29.7	0	0	0	0	0	0	1	1	0	1	0	1	1	0	1	0	0	1	1	1	1	0	1	0	0	0	0	1	0	1	1	0	1	1	0	0	0	0	1
RHP-74112	NARC, Islamabad	92.5	106.5	194	21.3	9.275	34.425	171.89	3.8975	28.9215	0	0	0	0	0	0	0	1	1	1	1	0	0	0	0	0	1	1	0	1	1	0	1	0	0	0	0	1	0	1	1	0	1	1	0	0	0	0	1
RHP-74115	NARC, Islamabad	83	99	173.5	24.1	9.95	29.125	172.92	3.9	29.785	0	0	0	0	0	0	1	1	1	1	1	1	1	0	0	1	0	1	0	1	1	0	1	0	0	0	0	1	0	1	1	0	1	1	0	0	0	0	1
RHP-74120	NARC, Islamabad	84	100.5	189.4	24.85	10.1125	31.325	158.375	3.9475	29.6015	0	0	0	0	0	0	1	1	0	1	1	1	1	0	1	0	0	1	0	1	1	0	1	0	0	0	0	1	0	1	1	0	1	1	0	0	0	0	1
RHP-74125	NARC, Islamabad	77	95	154.65	23.585	9.425	24.75	151.305	3.7575	29.2317	0	0	0	0	0	0	1	1	1	1	1	1	0	0	0	0	1	1	1	1	1	0	1	0	0	0	0	1	0	1	1	0	1	1	0	0	0	0	1
RHP-74128	NARC, Islamabad	87	97.5	184.9	21.375	10.5	39.025	161.06	3.925	29.6084	0	0	0	0	0	0	1	1	1	1	1	1	1	1	1	0	0	1	1	1	1	0	1	0	0	0	0	1	0	1	1	0	1	1	0	0	0	0	1
RHP-74130	NARC, Islamabad	86.5	95	165	22.425	9.95	29.375	155.695	4.435	28.509	0	0	0	0	0	0	0	1	1	1	1	1	0	0	1	0	0	1	1	1	1	0	1	0	0	0	0	1	0	1	1	0	1	1	0	0	0	0	1
RHP-71	NARC, Islamabad	86.5	96	154.6	22.45	13.4	26.1	164.625	3.418	33.98	0	1	0	1	0	0	1	0	1	1	1	0	1	1	1	0	0	1	0	1	1	0	1	0	0	0	0	1	0	1	1	0	1	1	0	0	0	0	1
SFP-14	NARC, Islamabad	74	85.5	201.375	23.615	14.975	31.675	250.385	4.085	40.979	0	0	0	1	1	1	1	1	1	1	0	0	1	1	1	0	0	1	0	1	1	0	1	1	1	0	0	1	0	1	1	1	1	1	0	1	0	0	1
SFP-12	NARC, Islamabad	78	83.5	182.5	35.35	16.35	30.325	227.76	4.965	36.519	0	0	1	0	1	0	1	1	1	1	1	0	1	1	0	1	1	1	1	1	1	0	1	1	0	0	0	1	0	1	1	1	1	1	0	1	0	0	1
SFP-10	NARC, Islamabad	76	83.5	174.375	30.75	13.775	28.625	236.2	5.35	36.649	1	1	1	1	1	1	1	1	0	0	1	1	1	1	0	0	0	1	0	1	1	0	1	1	0	0	0	1	1	1	1	1	1	1	0	1	0	0	1
SFP-40	NARC, Islamabad	74	83.5	196.5	27.8	15.475	30.35	206.15	5.47	31.277	0	0	0	0	0	1	0	1	0	0	1	1	1	1	1	0	0	1	1	1	1	0	1	1	0	0	0	1	0	1	1	1	1	1	0	1	0	0	1
SFP-42	NARC, Islamabad	73	82.5	233.625	23.375	16.475	40.425	252.175	5.5225	36.713	0	0	0	0	1	1	1	1	1	1	0	0	1	0	0	0	1	1	1	1	1	0	1	1	0	0	0	1	0	1	1	1	1	1	0	1	0	0	1
SFP-38	NARC, Islamabad	77	95.5	228.375	26.06	15.9	40.6	202.15	5.9075	36.739	0	1	0	1	1	0	1	1	1	1	1	1	0	1	1	0	0	1	1	0	1	0	1	1	0	0	0	1	0	1	1	1	1	1	0	1	0	0	1
SFP-18	NARC, Islamabad	78	89.5	222.25	28.215	14.925	35.2	253.46	5.295	39.825	1	0	0	1	1	1	1	0	1	1	1	1	1	1	1	0	0	1	1	1	1	0	1	0	0	0	1	1	0	1	1	1	1	1	0	1	0	1	1
SFP-36	NARC, Islamabad	73	81.5	191.335	32.32	16.8	31.8	142.825	6.436	57.995	0	1	0	1	0	0	1	1	0	1	1	0	0	1	1	0	0	1	1	1	1	0	1	1	0	0	0	1	0	1	1	1	1	1	0	1	0	0	1
SFP-31	NARC, Islamabad	70	77.5	131.75	18.85	14.525	26.2	252.855	6.365	36.671	0	0	1	1	1	1	1	1	1	1	1	0	0	0	1	0	0	1	0	1	1	0	1	1	1	0	0	1	0	1	1	1	1	1	0	1	0	0	1
SFP-37	NARC, Islamabad	86	96.5	183	30.25	14.65	31.275	279.605	5.5265	41.369	1	0	1	0	0	1	1	1	0	0	0	1	1	1	1	0	0	1	0	1	1	0	1	1	0	0	0	1	0	1	1	1	1	1	0	1	0	0	1
SFP-23	NARC, Islamabad	77	85.5	201.875	27.795	16.075	28.6	228.645	6.6025	41.297	0	0	0	0	0	1	1	1	1	1	0	0	1	0	1	0	0	1	1	1	1	0	1	0	0	0	0	1	0	1	1	1	1	1	0	1	0	0	1
SFP-09	NARC, Islamabad	77	94.5	195.325	31.25	14.25	37	243.765	5.0735	38.971	0	0	0	0	0	1	1	1	1	1	0	0	1	0	0	1	0	1	1	1	1	0	1	1	1	0	0	1	0	1	1	1	1	1	0	1	0	0	1
SFP-41	NARC, Islamabad	76	97.5	228.875	34	15.5	34.75	248.99	5.1535	36.819	0	0	0	1	1	1	1	1	1	1	1	1	1	1	0	0	1	1	1	1	1	1	1	1	0	1	0	1	0	1	1	1	1	1	0	1	0	0	1
SFP-19	NARC, Islamabad	77	97.5	218.175	30.75	14.5	30.75	277.03	5.5965	38.413	1	1	1	0	1	1	1	1	0	0	1	1	1	0	0	0	1	1	1	1	1	1	1	1	0	1	0	1	1	1	1	1	1	1	0	1	0	0	1
SFP-22	NARC, Islamabad	78	85.5	183.7	32.615	15.25	31	210.7	5.2315	39.675	1	1	0	0	1	1	1	1	1	1	1	0	0	0	1	0	0	1	1	1	1	1	1	1	0	1	0	1	0	1	1	0	1	1	0	0	1	0	1
SFP-25	NARC, Islamabad	72	77.5	129.05	28.025	15	30	199.442	5.385	38.243	0	0	0	0	0	1	1	1	1	1	0	1	0	1	1	0	0	1	1	1	1	0	1	0	0	0	0	1	0	1	1	1	1	1	0	1	0	0	1
SFP-43	NARC, Islamabad	74	88.5	195.75	30.5	12.75	45.75	251.94	5.805	40.953	1	1	0	0	1	0	1	1	1	1	1	1	1	1	1	0	0	1	1	0	1	0	1	1	0	0	0	1	0	1	1	1	1	1	0	1	0	0	1
SFP-33	NARC, Islamabad	84	94.5	231.5	29.525	16.275	44.25	260.115	5.88	40.451	1	1	0	1	1	0	0	1	1	0	1	1	1	1	1	0	0	1	1	1	1	0	1	1	0	0	0	1	0	1	1	1	1	1	0	1	0	0	1
SFP-46	NARC, Islamabad	77	85.5	172.5	34.9	15.575	26.6	263.58	6.2475	40.619	0	1	0	1	1	1	1	1	1	1	0	0	1	1	1	0	1	1	0	1	1	0	1	1	0	0	0	1	0	1	1	1	1	1	0	1	0	0	1
SFP-08	NARC, Islamabad	84	93.5	219.25	34.5	16.125	31.5	243.365	4.46	41.457	0	0	0	1	1	1	1	1	1	1	1	1	1	0	1	0	1	1	1	1	1	0	1	0	0	0	0	1	0	1	1	1	1	1	0	1	0	0	1
SFP-07	NARC, Islamabad	73	83.5	189.875	32.9	17.1	31.775	273.85	5.005	41.321	1	0	0	0	1	1	0	0	1	1	0	1	1	1	1	0	0	1	1	1	1	0	1	0	0	0	0	1	0	1	1	1	1	1	0	1	0	1	1
SFP-16	NARC, Islamabad	73	83.5	202.75	27.445	16.825	28.325	202.56	5.9525	38.949	1	1	0	0	1	1	1	1	1	1	1	1	1	1	1	0	0	1	1	0	1	0	1	1	0	0	0	1	0	1	1	1	1	1	0	1	0	0	1
SFP-26	NARC, Islamabad	77	82.5	212.05	24.75	16.35	31.95	227.635	5.1775	39.603	0	0	0	1	1	1	1	1	1	1	1	1	0	0	0	1	1	1	1	1	1	0	1	1	0	0	0	1	1	1	1	1	1	1	0	1	0	0	1
SFP-13	NARC, Islamabad	88	97.5	221.375	28.415	16.55	39.5	190.707	4.5475	40.157	0	0	1	1	1	0	1	1	1	0	0	1	1	1	1	0	0	1	1	1	1	0	1	1	0	0	0	1	0	1	1	1	1	1	0	1	0	0	1
SFP-35	NARC, Islamabad	72	77.5	221.375	31.5	15.1875	36.85	191.3	4.9575	41.049	1	1	0	1	1	1	1	0	0	0	0	1	1	1	1	0	1	1	1	1	1	0	1	0	0	0	0	1	0	1	1	1	1	1	0	1	0	0	1
RHP-87	NARC, Islamabad	76	92.5	195.5	27	12.2	45.435	185.225	4.935	40.935	1	1	1	1	1	1	1	1	1	1	1	1	1	1	1	0	0	1	1	1	1	0	1	1	0	0	0	1	0	1	1	1	1	1	0	1	0	0	1
SFP-32	NARC, Islamabad	74	92.5	199.875	33.35	16.475	40.275	226.45	6.23	39.939	0	0	1	1	0	1	1	0	0	1	1	1	1	1	1	0	0	1	1	1	1	0	1	1	1	0	0	1	0	1	1	1	1	1	0	1	0	0	1
RHP-83	NARC, Islamabad	76	85.5	199	30.11	14.575	32	210.585	4.5975	37.607	0	0	0	0	1	0	1	1	1	1	0	0	1	1	1	0	1	1	1	1	1	0	1	1	0	0	0	1	0	1	1	1	1	1	0	1	0	0	1
RHP-84	NARC, Islamabad	73	83.5	159.375	29.65	12.035	27.825	198.317	4.097	37.617	0	0	0	1	1	1	1	1	0	1	1	1	1	0	0	1	0	1	0	1	1	0	1	1	1	0	0	1	0	1	1	1	1	1	0	1	0	0	1
RHP-88	NARC, Islamabad	73	79.5	211	33.6	19.7	40.325	247.111	6.2295	40.955	1	0	1	1	0	1	1	1	1	1	0	0	1	1	1	0	0	1	0	1	1	0	1	1	0	0	0	1	1	1	1	1	1	1	0	1	0	0	1
RHP-86	NARC, Islamabad	79	92.5	191.165	32.7	17.1	36.665	245.875	6.15	36.955	0	1	0	1	0	0	0	1	0	0	0	1	1	1	0	1	0	1	1	1	1	1	1	1	0	1	0	1	1	1	1	1	1	1	0	0	1	0	1
RHP-89	NARC, Islamabad	79	93	191.5	34	16.125	37.55	245.75	5.81	36.601	0	1	0	1	0	0	0	0	0	0	0	1	1	1	0	1	0	1	1	1	1	1	1	1	0	1	0	1	0	1	1	1	1	1	0	0	1	0	1
Morphological, Molecular and Biochemical data of 109 sunflower genotypes used in present study Morphological parameters studied, DFI: Days to flower initiation; DFC: Days to flower completion; PH: Plant height; SC: Stem curvature; HD: Head diameter; L/P: No. of leaves per plant; LA: Leaf area; HSW: Hundred seed weight; SYP: Seed yield per plant
[truncated: 29 more columns]
